# Supplementary material for: Psycho-Vox: A Polish Questionnaire for the Differential Diagnosis of Muscle Tension Dysphonia
Source: J Clin Med. 2026 May 27;15(11):4145. doi: 10.3390/jcm15114145 (PMC13257920; doi:10.3390/jcm15114145)
Supplement: Supplementary file 1 [file jcm-15-04145-s001.zip]

Archive with 2 entries (2 files):
- Psycho-Vox pl.pdf
- Psycho-Vox 22 3 eng kwestionariusz suppl file-AB.pdf
